# Supplementary material for: Implications of accounting for marker-based population structure in the quantitative genetic evaluation of genetic parameters related to growth and wood properties in Norway spruce
Source: BMC Genom Data. 2024 Jun 14;25:60. doi: 10.1186/s12863-024-01241-x (PMC11177499; doi:10.1186/s12863-024-01241-x)
Supplement: Supplementary file 2 — Supplementary Material 2. [file 12863_2024_1241_MOESM2_ESM.xlsx]

## Sheet: Table S2
	Table S2. Type-B genetic correlation across sites and additive genetic correlations among different traits based on model-A (above diagonal) and model-B (below diagonal). Standard errors are shown in the paranthesis.
	Type-B correlation
	model-A	model-B	Trait	DENS	MOE	MFA	PILOD	RWT	DBH21	DBH12	HI7	TWTH	TC	TRadW	TTangW	NUMRES	AVCAREA	CANDENS	CELL	HEM	LIG
	0.84 (0.06)	0.78 (0.07)	DENS	1	0.90 (0.02)	-0.45 (0.08)	-0.95 (0.02)	-0.74 (0.03)	-0.67 (0.04)	-0.66 (0.04)	-0.52 (0.05)	0.92 (0.01)	0.45 (0.05)	-0.65 (0.03)	-0.55 (0.05)	-0.50 (0.07)	-0.19 (0.08)	0.21 (0.08)	0.54 (0.10)	-0.41 (0.10)	-0.62 (0.08)
	0.90 (0.10)	0.87 (0.13)	MOE	0.88 (0.03)	1	-0.76 (0.04)	-0.79 (0.05)	-0.72 (0.04)	-0.66 (0.05)	-0.63 (0.05)	-0.48 (0.06)	0.83(0.03)	0.41 (0.07)	-0.66 (0.05)	-0.42 (0.07)	-0.41 (0.08)	-0.17 (0.09)	0.31 (0.09)	0.60 (0.08)	-0.47 (0.10)	-0.63 (0.07)
	0.81 (0.21)	0.76 (0.25)	MFA	-0.34(0.10)	-0.72 (0.05)	1	0.33 (0.10)	0.42 (0.09)	0.38 (0.10)	0.33 (0.09)	0.19 (0.10)	-0.41 (0.10)	-0.20 (0.10)	0.42 (0.09)	0.09 (0.10)	0.13 (0.12)	-0.07 (0.12)	-0.30 (0.12)	-0.43 (0.12)	0.34 (0.13)	0.36 (0.11)
	0.89 (0.09)	0.87 (0.11)	PILOD	-0.93 (0.02)	-0.75 (0.06)	0.21 (0.11)		0.75 (0.04)	0.63 (0.06)	0.65 (0.05)	0.51 (0.06)	-0.84 (0.04)	-0.36(0.07)	0.67(0.04)	0.59(0.06)	0.51 (0.07)	0.24(0.08)	-0.16(0.09)	-0.42(0.11)	0.38 (0.11)	0.55 (0.09)
	0.76 (0.07)	0.59 (0.12)	RWT	-0.62 (0.05)	-0.59 (0.06)	0.24 (0.11)	0.68 (0.06)	1	0.98 (0.01)	0.95 (0.01)	0.85 (0.03)	-0.57 (0.05)	-0.10 (0.08)	0.65 (0.04)	0.56 (0.05)	0.65 (0.05)	0.37 (0.07)	-0.38 (0.08)	-0.24 (0.11)	0.14 (0.11)	0.34 (0.09)
	0.99 (NA)	0.99 (NA)	DBH21	-0.54 (0.07)	-0.52 (0.09)	0.17 (0.14-)	0.51 (0.08)	0.96 (0.02)	1	0.98 (0.01)	0.87 (0.02)	-0.53(0.06)	-0.19 (0.08)	0.54(0.05)	0.43(0.07)	0.43(0.08)	0.26(0.09)	-0.43(0.09)	-0.26(0.12)	0.19(0.12)	0.32(0.11)
	0.99 (NA)	0.99 (NA)	DBH12	-0.50 (0.06)	-0.46 (0.08)	0.11 (0.12)	0.51 (0.07)	0.92 (0.03)	0.96 (0.01)	1	0.92 (0.01)	-0.48(0.06)	-0.05 (0.07)	0.64(0.04)	0.51(0.06)	0.57(0.07)	0.34(0.08)	-0.35 (0.08)	-0.26 (0.11)	0.24 (0.11)	0.28(0.10)
	0.99 (NA)	0.99 (NA)	HI7	-0.36 (0.07)	-0.30 (0.08)	0.00	0.38 (0.07)	0.82 (0.05)	0.86 (0.06)	0.91 (0.02)	1	-0.31(0.06)	0.14 (0.08)	0.66(0.04)	0.52 (0.06)	0.60(0.07)	0.45(0.07)	-0.28 (0.08)	-0.12 (0.11)	0.20 (0.11)	0.11 (0.10)
	0.89 (0.07)	0.86 (0.09)	TWTH	0.90 (0.01)	0.80 (0.06)	-0.31 (0.10)	-0.80(0.04)	-0.42 (0.07)	-0.37 (0.09)	-0.29 (0.08)	-0.12 (0.08)	1	0.77 (0.03)	-0.35(0.06)	-0.28(0.07)	-0.35(0.08)	-0.08(0.08)	0.17(0.09)	0.57(0.10)	-0.34(0.11)	-0.66 (0.08)
	0.92 (0.11)	0.91 (0.12)	TC	0.44 (0.06)	0.40 (0.08)	-0.17(0.11)	-0.31(0.08)	0.01	-0.05 (0.11)	0.09 (0.09)	0.26 (0.08)	0.78 (0.03)	1	0.27(0.07)	0.26(0.07)	0.01	0.11(0.09)	0.05(0.09)	0.43(0.11)	-0.14 (0.12)	-0.49(0.10)
	0.80 (0.06)	0.77 (0.07)	TRadW	-0.58 (0.05)	-0.60 (0.06)	0.34 (0.10)	0.61 (0.05)	0.60 (0.05)	0.51 (0.07)	0.58 (0.05)	0.59 (0.05)	-0.23 (0.07)	0.37 (0.07)	1	0.51 (0.05)	0.46 (0.07)	0.26 (0.08)	-0.22(0.08)	-0.23 (0.11)	0.35 (0.11)	0.30 (0.10)
	0.80 (0.10)	0.77 (0.10)	TTangW	-0.50 (0.06)	-0.33 (0.08)	0.0	0.55 (0.07)	0.51 (0.07)	0.39 (0.09)	0.44 (0.07)	0.44 (0.07)	-0.19 (0.08)	0.32 (0.07)	0.45 (0.06)		0.49 (0.07)	0.31(0.08)	-0.06(0.09)	-0.20 (0.12)	0.24 (0.12)	0.21 (0.11)
	0.98 (0.19)	0.99 (0.19)	NUMRES	-0.42 (0.08)	-0.33 (0.10)	0.04 (0.13)	0.44 (0.08)	0.62 (0.07)	0.40 (0.11)	0.52 (0.08)	0.54 (0.08)	-0.27 (0.09)	0.04 (0.10)	0.39 (0.07)	0.44 (0.08)	1	0.42 (0.10)	0.49 (0.08)	-0.15 (0.14)	0.20 (0.14)	0.10 (0.13)
	0.93 (0.18)	0.91 (0.18)	AVCAREA	-0.25 (0.08)	-0.23 (0.10)	0	0.30 (0.09)	0.53 (0.08)	0.51 (0.10)	0.51 (0.08)	0.52 (0.08)	-0.13 (0.09)	0.07 (0.10)	0.27 (0.08)	0.31 (0.09)	0.44 (0.10)		0.07 (0.11)	-0.11 (0.14)	0.14 (0.14)	0.03 (0.12)
	0.99 (NA)	0.99 (NA)	CANDENS	0.01 (0.09)	0.11 (0.10)	-0.15 (0.13)	0.02	-0.13(0.11)	-0.21 (0.12)	-0.12 (0.11)	-0.11 (0.10)	0	-0.01 (0.10)	-0.08 (0.09)	0.06 (0.10)	0.70 (0.05)	0.06 (0.11)	1	0.03 (0.14)	0.07(0.14)	-0.16(0.12)
	0.51 (0.27)	0.46 (0.23)	CELL	0.55 (0.10)	0.60 (0.08)	-0.39 (0.13)	-0.42 (0.19)	0.18 (0.13)	-0.22 (0.15)	-0.19 (0.13)	-0.05 (0.12)	0.59 (0.10)	0.44 (0.12)	-0.19 (0.11)	-0.17 (0.12)	-0.13 (0.14)	-0.13 (0.11)	-0.04 (0.15)		-0.67(0.10)	-0.98 (0.03)
	0.49 (0.26)	0.51 (0.26)	HEM	-0.55 (0.11)	-0.59 (0.10)	0.38 (0.14)	0.49 (0.12)	0.28 (0.13)	0.38 (0.16)	0.39 (0.13)	0.28 (0.12)	-0.45 (0.11)	-0.17 (0.12)	0.39 (0.11)	0.29 (0.12)	0.24 (0.15)	0.17 (0.14)	0.05 (0.15)	-0.69 (0.10)	1	0.71 (0.11)
	0.73 (0.23)	0.72 (0.23)	LIG	-0.60 (0.08)	-0.59 (0.07)	0.29 (0.13)	0.51 (0.10)	0.23 (0.11)	0.23 (0.14)	0.16 (0.12)	0	-0.64 (0.08)	-0.48 (0.10)	0.24 (0.10)	0.15 (0.11)	0.05 (0.13)	0.05 (0.12)	-0.08 (0.13)	-0.98 (0.03)	0.76 (0.11)	1
